# Supplementary material for: Failure to Replicate Depletion of Self-Control
Source: PLoS One. 2014 Oct 21;9(10):e109950. doi: 10.1371/journal.pone.0109950 (PMC4204816; doi:10.1371/journal.pone.0109950)
Supplement: Data S1 — De-identified data handgrip studies. (XLSX) [file pone.0109950.s001.xlsx]

## Sheet: Sheet1
SubjectID	Age_group	Age	Gender	BMI	Condition	Max_grip	Grip_Pre	Grip_Post	Hispanic	Race
1	Community Adults	43	F	43.57	Depletion	27	51.87	29.68	Not Hispanic/Latino	Caucasian
2	Community Adults	20	F	23.77	Depletion	20	5.61	5.56	Not Hispanic/Latino	Caucasian
3	Community Adults	25	F	22.96	Depletion	27	22.81	30.46	Not Hispanic/Latino	African American
4	Community Adults	21	F	29.58	Control	22	7.29	9.63	Not Hispanic/Latino	American Indian
5	Community Adults	49	F	19.2	Depletion	26	67	32.1	Hispanic/Latino	NA
6	Community Adults	21	F	21.63	Control	20	22.51	19.51	Not Hispanic/Latino	Caucasian
7	Community Adults	45	F	22.66	Depletion	27	29	16	Not Hispanic/Latino	Caucasian
8	Community Adults	23	M	33.45	Depletion	40	15.2	23.2	Hispanic/Latino	NA
9	Community Adults	55	F	26.77	Depletion	19	11.94	17.78	Not Hispanic/Latino	Caucasian
10	Community Adults	26	M	23.63	Depletion	27	34.82	58.5	Not Hispanic/Latino	Caucasian
11	Community Adults	48	M	25.09	Control	33	11.77	9.38	Not Hispanic/Latino	Caucasian
12	Community Adults	59	F	34.76	Depletion	25	27.5	30.1	Not Hispanic/Latino	Caucasian
13	Community Adults	48	F	23.49	Control	24	16.77	14.38	Not Hispanic/Latino	Caucasian
14	Community Adults	59	F	33.52	Depletion	27	11.03	19.37	Not Hispanic/Latino	Caucasian
15	Community Adults	28	F	36.02	Depletion	23.5	21.25	22.86	Not Hispanic/Latino	Other/Multiple
16	Community Adults	25	F	20.78	Control	24	102.56	30.87	Hispanic/Latino	NA
17	Community Adults	30	F	25.24	Depletion	28	17.34	19.3	Not Hispanic/Latino	Caucasian
18	Community Adults	26	F	29.26	Control	22	28.63	32.19	Not Hispanic/Latino	Caucasian
19	Community Adults	39	F	21.63	Depletion	20	39.72	19.32	Hispanic/Latino	Other/Multiple
20	Community Adults	36	F	44.07	Control	30	18.11	22.59	Not Hispanic/Latino	Caucasian
21	Community Adults	37	F	24.4	Depletion	27	7.87	5.67	Not Hispanic/Latino	Caucasian
22	Community Adults	46	M	33.63	Depletion	50	61.12	41.9	Hispanic/Latino	Other/Multiple
23	Community Adults	32	M	24.1	Control	56	41.22	31.56	Not Hispanic/Latino	Caucasian
24	Community Adults	48	F	21.96	Control	28	30.22	37.15	Not Hispanic/Latino	Caucasian
25	Community Adults	36	M	24.41	Control	36	34.35	38.18	Not Hispanic/Latino	Caucasian
26	Community Adults	52	M	24.4	Control	42	35.5	37.44	Not Hispanic/Latino	Caucasian
27	Community Adults	30	M	27.39	Depletion	47	25.56	32.42	Not Hispanic/Latino	Caucasian
28	Community Adults	30	M	25.03	Control	35	38.57	20.14	Not Hispanic/Latino	Caucasian
29	Community Adults	44	M	23.71	Control	35	11.5	11.46	Hispanic/Latino	Other/Multiple
30	Community Adults	28	M	30.68	Control	30	7.24	10.88	Not Hispanic/Latino	Caucasian
31	Community Adults	46	M	26.62	Depletion	29	20.97	23.34	Hispanic/Latino	Caucasian
32	Community Adults	52	F	25.82	Depletion	27	11.28	11.42	Not Hispanic/Latino	Caucasian
33	Community Adults	29	M	31.19	Depletion	40	34.15	18.94	Not Hispanic/Latino	Caucasian
34	Community Adults	30	M	27.98	Control	33	22.34	21.69	Not Hispanic/Latino	Caucasian
35	Community Adults	28	F	22.59	Control	33	27.77	22.73	Not Hispanic/Latino	Caucasian
36	Community Adults	38	F	19.97	Control	26	27.6	33.14	Not Hispanic/Latino	Caucasian
37	Community Adults	40	F	25.4	Depletion	22	5.68	6.09	Not Hispanic/Latino	Caucasian
38	Community Adults	27	F	24.8	Control	19	7.78	6.12	Not Hispanic/Latino	Caucasian
39	Community Adults	36	M	27.38	Control	53	12.38	6.82	Not Hispanic/Latino	Caucasian
40	Community Adults	50	M	29.41	Control	42	70.25	39.58	Not Hispanic/Latino	Caucasian
41	Community Adults	56	F	29.76	Control	22	75.35	37.53	Not Hispanic/Latino	Caucasian
42	Community Adults	72	F	21.92	Control	23	26.08	14.78	99	Caucasian
45	Community Adults	59	M	24.41	Depletion	36	47.73	43.36	Not Hispanic/Latino	Caucasian
46	Community Adults	42	F	24.96	Control	26	5.1	2.06	Not Hispanic/Latino	Caucasian
47	Community Adults	44	F	57.97	Control	25	1.13	1.07	Not Hispanic/Latino	African American
48	Community Adults	47	F	38.37	Control	30	10.79	8.85	99	African American
49	Community Adults	80	F	29.26	Control	15	41.12	20.47	Not Hispanic/Latino	Caucasian
50	Community Adults	48	F	24.8	Depletion	24	10.77	21.84	Not Hispanic/Latino	Caucasian
51	Community Adults	64	F	36.39	Depletion	16	19.18	10.19	Not Hispanic/Latino	African American
52	Community Adults	63	F	30.07	Control	17	21.15	22.09	Hispanic/Latino	NA
53	Community Adults	83	F	23.63	Control	15	22.88	18.53	Not Hispanic/Latino	Caucasian
54	Community Adults	18	M	26.58	Depletion	36	37.94	37.37	Not Hispanic/Latino	Caucasian
700	Young Adults	25	F	20.22	Control	19	5.81	8.63	Not Hispanic/Latino	Caucasian
701	Young Adults	20	M	23.67	Control	35	17.13	17.53	99	NA
702	Young Adults	19	M	25.11	Control	32	17	11.3	Not Hispanic/Latino	Caucasian
703	Young Adults	20	M	22.8	Control	36	25.02	20.06	Not Hispanic/Latino	Caucasian
704	Young Adults	22	F	24.41	Control	17	11.2	12.2	Not Hispanic/Latino	Caucasian
705	Young Adults	21	M	22.24	Depletion	27	45.04	26.9	99	Caucasian
706	Young Adults	21	M	24.05	Depletion	35	33.36	41.5	Not Hispanic/Latino	Other/Multiple
707	Young Adults	18	F	22.83	Control	25	32.03	16.8	Not Hispanic/Latino	Caucasian
708	Young Adults	19	F	23.03	Depletion	22	17.7	4.8	Not Hispanic/Latino	Asian
709	Young Adults	19	F	23.56	Depletion	19	12.23	9.81	Not Hispanic/Latino	African American
710	Young Adults	20	F	19.66	Control	14	37.73	43.47	Not Hispanic/Latino	Asian
711	Young Adults	21	M	25.09	Depletion	41	41.52	28.28	Not Hispanic/Latino	Caucasian
712	Young Adults	19	M	23.75	Depletion	40	26		Not Hispanic/Latino	Caucasian
713	Young Adults	19	M	20.54	Depletion	38	46.59	31.24	Not Hispanic/Latino	Caucasian
714	Young Adults	21	M	19.52	Depletion	35	26.47	22.97	Not Hispanic/Latino	Caucasian
715	Young Adults	21	M	33.9	Control	34	29.7	5.1	Not Hispanic/Latino	Caucasian
716	Young Adults	18	F	20.31	Control	26	19	17.02	Not Hispanic/Latino	Caucasian
717	Young Adults	21	M	25.4	Depletion	32	32.78	24.25	Not Hispanic/Latino	Caucasian
718	Young Adults	20	F	20.12	Depletion	23	24.46	25.56	Not Hispanic/Latino	Caucasian
719	Young Adults	19	F	16.13	Control	22	23.81	40.53	Not Hispanic/Latino	Caucasian
720	Young Adults	21	M	34.45	Depletion	19	13.6	19.31	Hispanic/Latino	Other/Multiple
721	Young Adults	19	F	20.75	Control	17	91.31	88.16	Hispanic/Latino	Asian
722	Young Adults	18	M	24.39	Depletion	36	47.75	40.71	Not Hispanic/Latino	Caucasian
723	Young Adults	21	M	18.61	Depletion	20	9.91	18.12	Not Hispanic/Latino	Caucasian
724	Young Adults	19	M	23.67	Control	27	29.14	23.91	Not Hispanic/Latino	Caucasian
725	Young Adults	20	M	28.06	Control	30	29.02	19.07	Not Hispanic/Latino	Caucasian
726	Young Adults	18	F	19.2	Depletion	19	14.06	15.19	Not Hispanic/Latino	Caucasian
727	Young Adults	21	M	20.98	Control	24	20.06	14.32	Not Hispanic/Latino	Asian
728	Young Adults	18	M	23.49	Control	23	3.88	2.6	Not Hispanic/Latino	Asian
729	Young Adults	18	M	22.27	Control	36	6.56	15.75	Not Hispanic/Latino	Caucasian
730	Young Adults	19	M	22.31	Depletion	17	14.75	19.62	Not Hispanic/Latino	Caucasian
731	Young Adults	19	F	17.65	Depletion	13	18.25	24.44	Not Hispanic/Latino	Asian
732	Young Adults	21	M	24.4	Depletion	40	24.41	15.44	Not Hispanic/Latino	Caucasian
733	Young Adults	19	F	20.6	Control	18	14.23	9.87	Not Hispanic/Latino	Caucasian
734	Young Adults	21	M	21.92	Depletion	26	17.09	16.01	Not Hispanic/Latino	Caucasian
735	Young Adults	19	F	23	Depletion	25	17.18	12.5	NA	Caucasian
736	Young Adults	19	F	16.6	Control	33	16.43	14.03	Hispanic/Latino	Caucasian
737	Young Adults	20	M	31.89	Control	36	23.44	15.36	Not Hispanic/Latino	African American
738	Young Adults	19	F	19.37	Control	15	30.38	39.06	Not Hispanic/Latino	Caucasian
739	Young Adults	20	M	23.57	Depletion	22	74.56	41.41	Hispanic/Latino	Other/Multiple
740	Young Adults	20	M	23.29	Depletion	37	37.31	45.28	Hispanic/Latino	Caucasian
741	Young Adults	18	M	19.37	Depletion	22	59.15	59.94	Not Hispanic/Latino	Caucasian
742	Young Adults	19	M	20.36	Control	28	37.37	30	Not Hispanic/Latino	African American
743	Young Adults	19	F	19.2	Depletion	20	22.6	20.03	Not Hispanic/Latino	Caucasian
744	Young Adults	20	M	23.29	Depletion	35	43.17	34.12	Hispanic/Latino	Caucasian
745	Young Adults	19	M	23.71	Depletion	47	21.4	41.87	Hispanic/Latino	NA
746	Young Adults	20	M	18.61	Control	36	36	27.56	Not Hispanic/Latino	Caucasian
747	Young Adults	20	F	25.6	Depletion	21	5.5	4.71	Not Hispanic/Latino	Caucasian
748	Young Adults	19	M	27.37	Depletion	47	26.72	31.66	Not Hispanic/Latino	Caucasian
749	Young Adults	19	M	27.26	Control	20	7.06	6.84	Not Hispanic/Latino	Caucasian
